# Supplementary material for: Evaluation of Clinical and Biochemical Traits in Egyptian Barki Sheep with Different Growth Performances
Source: Animals (Basel). 2023 Mar 7;13(6):962. doi: 10.3390/ani13060962 (PMC10044517; doi:10.3390/ani13060962)
Supplement: Supplementary file 1 [file animals-13-00962-s001.zip]

Archive with 1 entries (1 files):
- animals-2252265-supplementary.pdf
